# Supplementary material for: Gene expression changes consistent with neuroAIDS and impaired working memory in HIV-1 transgenic rats
Source: Mol Neurodegener. 2014 Jul 1;9:26. doi: 10.1186/1750-1326-9-26 (PMC4107468; doi:10.1186/1750-1326-9-26)
Supplement: Additional file 1: Table S1 — Top 614 differentially expressed probesets. [file 1750-1326-9-26-S1.xlsx]

## Sheet: top614Probes.txt
ID	Symbol	Fold Change	AveExpr	t	P.Value	adj.P.Val	B
1367598_at	Ttr	31.0391	8.54015	3.94805	0.00205346	0.463777	-1.26912
1367648_at	Igfbp2	4.94102	5.09217	3.13742	0.00888036	0.497486	-2.40469
1370428_x_at	RT1-A2 /// RT1-A3 /// RT1-EC2	4.73608	4.57192	5.50009	0.000152707	0.316601	0.614211
1367571_a_at	Igf2	4.60951	7.63363	3.65444	0.0034698	0.478344	-1.67155
1390532_at	Slc13a4	3.19988	3.88075	3.14075	0.00882626	0.497142	-2.39988
1376749_at	Ogn	2.98708	4.51661	4.13782	0.00146995	0.461756	-1.0159
1382083_at	Coch	2.89781	4.93763	4.25183	0.00120485	0.445207	-0.866589
1385334_at	---	1.95161	5.7398	3.71443	0.00311513	0.478344	-1.58836
1369047_at	Sult1d1	1.86523	6.50868	3.35806	0.00593538	0.478344	-2.08878
1377950_at	RGD1309362	1.83748	4.66544	4.21065	0.00129434	0.452279	-0.920263
1391387_s_at	Slbp	1.81641	7.54416	3.86879	0.00236389	0.478344	-1.37654
1393371_at	---	1.76662	5.26729	3.41388	0.00536217	0.478344	-2.00949
1379740_at	---	1.76088	6.56936	5.02823	0.000325112	0.361095	0.0885828
1382205_at	---	1.75483	5.98341	3.57932	0.00397316	0.478344	-1.77637
1395655_at	---	1.72194	5.90725	4.26519	0.00117722	0.441089	-0.849238
1391994_at	---	1.68198	6.50665	3.64637	0.00352056	0.478344	-1.68277
1394803_at	Vps52	1.68138	4.05663	5.10066	0.000288921	0.361095	0.17198
1379285_at	Rtp4	1.66742	3.78297	5.50403	0.000151767	0.316601	0.618421
1376704_a_at	Ndnl2	1.6535	7.60955	6.06956	6.3963e-05	0.241364	1.19361
1379029_at	---	1.65038	7.14426	3.31023	0.00647594	0.478344	-2.15695
1392382_at	---	1.64384	5.51647	3.14972	0.00868268	0.497142	-2.38699
1382931_at	---	1.64291	4.6311	3.35749	0.00594156	0.478344	-2.0896
1387617_at	Tpm3	1.64229	6.4443	3.52017	0.00442174	0.478344	-1.85937
1370155_at	Col1a2	1.63872	3.96108	5.41753	0.000173898	0.318121	0.525256
1388212_a_at	RT1-S3	1.63603	5.51279	4.4971	0.000789741	0.412354	-0.552992
1382741_at	Ube3a	1.6315	9.37732	5.42276	0.000172468	0.318121	0.530926
1383263_at	Ogn	1.63023	3.29663	5.12601	0.000277276	0.361095	0.200941
1378143_at	Pdcl	1.62094	7.36371	3.71423	0.00311624	0.478344	-1.58864
1373765_at	LOC100910143	1.61173	6.96314	5.17194	0.000257422	0.361095	0.253097
1376693_at	---	1.60081	6.7446	3.71103	0.00313417	0.478344	-1.59306
1381144_at	Impad1	1.59359	5.96931	4.29062	0.00112643	0.435011	-0.816293
1396119_at	---	1.57259	5.49709	3.73684	0.00299237	0.478344	-1.5574
1383564_at	Irf7	1.5662	4.71771	4.40366	0.000926792	0.412354	-0.671208
1392349_at	Slc5a3	1.56421	8.05433	3.27234	0.00693935	0.491292	-2.21108
1375026_at	Calml4	1.55982	5.46069	3.30849	0.00649643	0.478344	-2.15942
1393718_at	---	1.5566	6.26086	4.50598	0.000777873	0.412354	-0.541844
1376029_at	---	1.55507	5.89019	6.7781	2.30502e-05	0.119473	1.83501
1398003_at	---	1.54578	6.07612	4.43455	0.000878925	0.412354	-0.631952
1394059_s_at	Yme1l1	1.53736	7.42759	3.19014	0.00806386	0.4937	-2.32889
1371849_at	Nt5dc2	1.51112	3.3383	3.59753	0.00384466	0.478344	-1.7509
1372818_at	Colec12	1.5	4.98698	3.88398	0.00230087	0.478344	-1.35589
1385799_at	Nxph1	1.49993	8.81067	3.94462	0.00206599	0.463777	-1.27375
1380416_at	---	1.49802	8.58717	4.55453	0.000716166	0.412354	-0.481112
1397949_at	---	1.48541	4.52464	3.57245	0.00402277	0.478344	-1.78599
1384147_at	Eif1a	1.48389	7.61508	3.67445	0.00334713	0.478344	-1.64375
1392607_at	---	1.48107	4.92035	3.29409	0.00666934	0.483353	-2.17999
1384200_at	Smchd1	1.46737	8.12979	4.10993	0.00154358	0.463777	-1.05275
1385252_at	---	1.46364	4.86446	4.44824	0.000858554	0.412354	-0.614618
1377071_at	---	1.46234	5.97058	4.10369	0.00156057	0.463777	-1.06101
1370186_at	Psmb9	1.4611	5.43977	5.19405	0.000248402	0.361095	0.278067
1382519_at	Lnp	1.45002	5.63331	3.62981	0.0036272	0.478344	-1.70584
1392424_at	---	1.44792	6.23468	3.76389	0.00285081	0.478344	-1.52013
1386783_at	Chsy3	1.44607	4.29099	3.43472	0.0051629	0.478344	-1.97996
1367851_at	Ptgds	1.44179	11.3099	3.92903	0.00212391	0.463777	-1.29482
1392133_at	---	1.44134	5.30226	3.26559	0.00702544	0.491292	-2.22074
1391173_at	---	1.44081	8.15036	4.56877	0.000699059	0.412354	-0.463385
1381350_at	---	1.43456	9.53158	4.19492	0.00133033	0.457148	-0.940845
1373165_at	---	1.43295	6.48582	3.12133	0.00914569	0.497508	-2.42784
1381163_at	---	1.43009	9.36607	3.54318	0.00424137	0.478344	-1.82703
1383095_at	LOC680155	1.42873	8.13984	3.31063	0.00647117	0.478344	-2.15637
1369361_at	Kl	1.42704	2.57731	3.27616	0.00689115	0.491292	-2.20561
1398613_at	---	1.42422	4.63501	4.94712	0.000371376	0.377132	-0.00599373
1380681_at	Rnf180	1.42027	8.34405	3.23541	0.00742348	0.492245	-2.26395
1376193_at	---	1.42006	5.47226	4.23181	0.00124752	0.445937	-0.892641
1398528_at	---	1.41933	4.20731	3.21167	0.00775268	0.4937	-2.298
1376151_a_at	LOC100362733	1.41416	4.60723	3.45948	0.00493591	0.478344	-1.94493
1384411_at	LOC296884	1.41346	6.17698	3.7582	0.00288	0.478344	-1.52796
1382914_at	---	1.41313	5.34783	4.90502	0.000398072	0.377132	-0.0555719
1390669_at	---	1.41098	7.93371	3.29722	0.00663135	0.483353	-2.17552
1397238_at	---	1.40709	7.06831	3.11348	0.0092781	0.497508	-2.43915
1391202_at	---	1.40595	5.75509	3.42094	0.00529378	0.478344	-1.99948
1383417_at	Bbs1	1.39913	6.45785	3.71557	0.00310876	0.478344	-1.58679
1384814_at	---	1.39908	9.36613	3.31921	0.00637077	0.478344	-2.14414
1380447_a_at	Mrps18c	1.39872	7.79687	4.13791	0.00146971	0.461756	-1.01578
1379902_at	Eya1	1.39768	6.47299	3.61404	0.0037318	0.478344	-1.72783
1384940_at	Zfp518a	1.39563	4.31894	3.97055	0.00197325	0.463777	-1.2388
1390684_at	---	1.39537	8.55339	3.50457	0.0045484	0.478344	-1.88132
1385999_at	Yme1l1	1.39531	4.58099	5.77247	0.000100146	0.250055	0.89871
1379829_at	LOC100361133 /// LOC100363878	1.39454	4.906	6.01056	6.98503e-05	0.241364	1.13631
1383929_at	---	1.39304	9.88507	3.59526	0.00386045	0.478344	-1.75407
1376747_at	---	1.39148	6.50512	4.08197	0.00162124	0.463777	-1.08982
1376463_at	---	1.38392	8.54997	3.35098	0.0060124	0.478344	-2.09886
1377669_at	Rab27a	1.38202	4.65563	4.40392	0.000926384	0.412354	-0.670882
1389734_x_at	LOC100912480 /// RT1-T24-4	1.38125	4.37593	3.33849	0.00615072	0.478344	-2.11664
1378809_at	---	1.37975	4.35025	3.7398	0.00297651	0.478344	-1.55331
1382842_at	---	1.37596	5.12221	3.39995	0.00549971	0.478344	-2.02925
1388928_at	Cfl2	1.37398	8.37393	4.04396	0.00173336	0.463777	-1.14042
1397700_x_at	---	1.3725	6.88464	3.48975	0.00467227	0.478344	-1.90221
1390237_at	Timm8a1	1.37191	8.67522	4.1397	0.00146511	0.461756	-1.01341
1382131_at	---	1.37185	10.1383	3.78806	0.00273014	0.478344	-1.48691
1388880_at	---	1.37168	4.29471	4.70644	0.000554092	0.398586	-0.293878
1394839_at	---	1.36974	3.9749	3.85787	0.0024103	0.478344	-1.39141
1385592_at	Bcor	1.3696	5.05453	4.91087	0.000394246	0.377132	-0.0486639
1390960_at	Azi2	1.36904	5.60615	5.33596	0.000197909	0.341931	0.436118
1373350_at	Psip1	1.36896	10.3683	4.45569	0.00084766	0.412354	-0.605186
1373956_at	Fundc1	1.36866	7.09197	3.87855	0.00232318	0.478344	-1.36326
1380515_at	Bbs7	1.36621	6.45442	3.16155	0.00849665	0.496484	-2.36997
1393733_at	Lppr5	1.3646	4.37252	3.44841	0.00503615	0.478344	-1.96059
1385248_a_at	Ogn	1.36374	3.41464	3.54454	0.0042309	0.478344	-1.82511
1390711_at	---	1.36333	8.82785	3.56229	0.00409728	0.478344	-1.80022
1374435_at	---	1.36273	9.33371	4.71101	0.000549856	0.398586	-0.288309
1386261_x_at	Cav2 /// LOC100362824	1.36203	4.92193	4.59472	0.000668961	0.412354	-0.431161
1379358_at	---	1.36117	3.76191	5.0691	0.000304137	0.361095	0.135768
1382748_at	Mut	1.35631	9.97348	3.60115	0.0038196	0.478344	-1.74583
1367826_at	Nfe2l2	1.35561	8.23546	3.77056	0.00281698	0.478344	-1.51096
1381162_at	---	1.35315	5.18373	4.18098	0.00136309	0.457148	-0.959116
1383617_at	Cdkn2aip	1.35258	5.70494	4.64458	0.000614891	0.398586	-0.369613
1391325_at	---	1.35202	5.39106	3.15433	0.00860973	0.497142	-2.38036
1380071_at	Parp12	1.34928	4.66678	3.52145	0.00441151	0.478344	-1.85757
1398654_at	---	1.34906	6.60442	3.93669	0.00209524	0.463777	-1.28446
1386571_at	RGD1562626	1.34829	4.47236	3.26833	0.00699032	0.491292	-2.21681
1380425_at	---	1.34665	5.948	3.27493	0.00690662	0.491292	-2.20737
1376602_a_at	Fbxo22	1.34593	8.54228	4.28725	0.00113302	0.435011	-0.82065
1393592_at	Hs3st5	1.34563	2.85935	4.68052	0.000578762	0.398586	-0.325524
1391023_at	---	1.34555	7.69126	3.63536	0.00359109	0.478344	-1.6981
1394038_at	Ift81	1.34532	9.15568	4.81684	0.000460727	0.387247	-0.160478
1387946_at	Lgals3bp	1.34463	3.96178	3.38289	0.00567308	0.478344	-2.05348
1382314_at	Isg15	1.34179	3.88754	4.64428	0.000615201	0.398586	-0.36998
1378592_at	Trim59	1.34157	7.00956	3.88402	0.00230071	0.478344	-1.35584
1381705_at	---	1.33968	4.56226	3.43781	0.00513402	0.478344	-1.97559
1378656_at	Bbs5	1.339	7.85642	3.76742	0.00283284	0.478344	-1.51527
1368564_at	Slc17a6	1.33763	6.8932	3.1052	0.00941986	0.497508	-2.45108
1369202_at	Mx2	1.33414	5.34829	3.37467	0.00575855	0.478344	-2.06515
1379850_at	Psmc6	1.33235	10.2533	4.00931	0.00184261	0.463777	-1.18676
1392109_at	---	1.33108	4.65899	3.11656	0.00922588	0.497508	-2.43471
1390977_at	St7l	1.33055	6.72973	3.38533	0.00564791	0.478344	-2.05
1384180_at	Ifit2	1.33023	4.19436	3.42672	0.00523851	0.478344	-1.99129
1377880_at	---	1.32781	8.21028	3.33788	0.00615759	0.478344	-2.11751
1393365_at	Chd1	1.32478	4.79601	3.17801	0.00824471	0.4937	-2.34631
1397440_at	---	1.32398	3.52987	4.30851	0.00109207	0.435011	-0.793186
1381014_at	Ifi44	1.3236	2.50877	4.83482	0.000447162	0.387247	-0.138974
1389082_at	---	1.32264	8.86274	3.57234	0.00402358	0.478344	-1.78614
1394596_at	---	1.322	5.61585	3.42889	0.00521791	0.478344	-1.98822
1396009_at	---	1.32059	3.42214	4.81787	0.000459938	0.387247	-0.159244
1377309_at	---	1.31938	8.03484	3.39276	0.0055721	0.478344	-2.03945
1397343_at	---	1.31848	5.06737	3.23155	0.00747607	0.4937	-2.26949
1376483_at	LOC100366111 /// LOC679753 /// Lsm5	1.31838	8.45052	3.40699	0.0054298	0.478344	-2.01927
1385747_at	---	1.31744	7.53664	3.18023	0.00821129	0.4937	-2.34312
1382210_at	LOC302495	1.31158	8.25028	3.20502	0.00784746	0.4937	-2.30753
1380883_at	---	1.31017	7.93976	3.21747	0.00767088	0.4937	-2.28967
1374628_at	Cryz	1.30862	5.31925	4.01466	0.00182529	0.463777	-1.17959
1375980_at	Nxn	1.30791	5.36256	3.10504	0.00942265	0.497508	-2.45132
1390162_at	Iqcb1	1.30587	4.13012	4.21846	0.00127684	0.451234	-0.910055
1377412_at	---	1.30499	5.91952	3.38724	0.00562837	0.478344	-2.0473
1382591_at	---	1.30371	2.95869	3.35291	0.00599128	0.478344	-2.09611
1373201_at	Dbt	1.30319	5.34083	3.07826	0.00989621	0.497508	-2.48991
1379186_at	Tomm70a	1.30235	7.04113	3.15973	0.00852511	0.496484	-2.37259
1385752_at	Npas3	1.30194	7.52652	3.51379	0.00447307	0.478344	-1.86834
1393341_at	---	1.30184	9.40782	3.0733	0.00998652	0.497508	-2.49707
1376872_at	Plxnc1	1.29984	6.80317	3.61947	0.00369542	0.478344	-1.72025
1389101_at	Ccnc	1.2998	9.69158	4.1041	0.00155944	0.463777	-1.06047
1380283_at	Tshz1	1.29834	6.06407	3.63294	0.00360677	0.478344	-1.70147
1394577_at	---	1.29813	8.29117	3.5881	0.00391061	0.478344	-1.76407
1376451_at	Krit1	1.29796	8.05848	4.32614	0.00105927	0.427822	-0.770462
1392616_at	---	1.29792	6.37985	3.19412	0.00800533	0.4937	-2.32317
1374472_at	Vps37a	1.29754	5.23985	3.25564	0.00715425	0.491292	-2.23498
1392189_at	---	1.29751	6.86182	3.57955	0.00397152	0.478344	-1.77605
1376200_at	Mettl20	1.29661	4.0536	3.20404	0.00786146	0.4937	-2.30893
1393794_at	---	1.29587	5.60273	3.23701	0.0074018	0.492245	-2.26165
1385734_at	---	1.2941	6.78392	3.31236	0.00645073	0.478344	-2.1539
1375975_at	---	1.29398	4.54348	3.97421	0.00196054	0.463777	-1.23388
1383398_at	Itga8	1.29392	3.28806	3.48829	0.0046846	0.478344	-1.90426
1372168_s_at	Igfbp6	1.29329	4.33389	3.21881	0.00765211	0.4937	-2.28775
1377820_a_at	Ate1	1.29241	8.77364	3.53104	0.00433556	0.478344	-1.84408
1379307_at	Sclt1	1.29177	5.30268	4.9065	0.000397098	0.377132	-0.0538189
1396193_at	LOC685771	1.28947	5.28277	3.39745	0.00552478	0.478344	-2.0328
1376579_at	Lap3	1.28891	8.99377	4.67806	0.000581161	0.398586	-0.328532
1383673_at	Nap1l2	1.28872	10.3613	4.01693	0.00181797	0.463777	-1.17654
1372558_at	Naa15	1.28848	6.57857	3.33163	0.00622816	0.478344	-2.12643
1387223_at	Aadat	1.2855	5.35107	3.25033	0.00722386	0.491292	-2.24257
1389682_at	Chac2	1.285	6.33008	3.09649	0.00957134	0.497508	-2.46364
1372112_at	Trim5	1.28489	5.00251	3.31596	0.00640861	0.478344	-2.14877
1394283_at	---	1.2842	7.50679	3.25437	0.00717088	0.491292	-2.2368
1383090_at	Mrps14	1.28413	8.85742	3.94073	0.00208027	0.463777	-1.279
1383470_at	---	1.2827	8.25011	3.61285	0.00373984	0.478344	-1.7295
1381605_at	Usp13	1.2813	7.72066	3.0792	0.00987921	0.497508	-2.48856
1383853_at	Dyrk3	1.28103	3.73051	3.74945	0.00292547	0.478344	-1.54001
1394256_at	---	1.28006	5.97079	3.11658	0.00922565	0.497508	-2.43469
1383981_at	Tp53bp2	1.27898	11.0183	3.83684	0.00250238	0.478344	-1.42011
1373672_at	Serpinb9	1.27851	4.74337	3.22188	0.00760934	0.4937	-2.28335
1393247_at	Zfp26	1.27826	5.86399	3.18362	0.00816054	0.4937	-2.33825
1376050_at	Taf5	1.27772	4.59901	4.05779	0.00169168	0.463777	-1.12199
1374111_at	Pnn	1.27766	8.99599	3.1515	0.00865443	0.497142	-2.38443
1379327_at	Smarca5	1.27743	8.7613	3.5089	0.00451292	0.478344	-1.87523
1383012_at	Rhpn2	1.27715	5.39711	3.58954	0.00390052	0.478344	-1.76207
1391393_at	Ube3a	1.27597	8.67179	3.09018	0.00968248	0.497508	-2.47272
1381130_at	Mcm8	1.27346	3.58964	3.39396	0.00555998	0.478344	-2.03775
1368877_at	Zfp354a	1.27172	4.44278	3.11169	0.0093086	0.497508	-2.44173
1373992_at	MGC108823 /// RGD1559715	1.27039	4.14098	3.51972	0.00442531	0.478344	-1.86
1377619_at	LOC688637	1.27032	5.43038	4.1852	0.00135309	0.457148	-0.953582
1382290_at	Mettl10	1.27015	5.66277	3.33686	0.0061691	0.478344	-2.11897
1395986_at	Slit2	1.26927	5.52665	3.17105	0.00835031	0.4937	-2.35631
1393043_at	Utp18	1.26868	7.2873	3.47166	0.00482807	0.478344	-1.92774
1393237_at	Eif2s3y	1.26831	10.0144	3.20911	0.00778892	0.4937	-2.30166
1393666_at	---	1.26815	9.32126	3.25293	0.00718965	0.491292	-2.23885
1370576_at	Dync1li1	1.26781	4.41458	3.71212	0.00312808	0.478344	-1.59156
1392274_at	---	1.26779	5.29909	3.77469	0.00279623	0.478344	-1.50528
1380915_at	---	1.26758	4.91394	4.42271	0.000896963	0.412354	-0.646981
1378606_at	Fam13b	1.26724	8.85528	4.52474	0.000753385	0.412354	-0.518316
1380174_at	---	1.26714	8.18243	3.22286	0.0075957	0.4937	-2.28194
1379055_x_at	LOC501241	1.26667	4.1409	4.54256	0.000730888	0.412354	-0.496045
1383391_a_at	C2	1.26588	4.28467	3.07554	0.00994566	0.497508	-2.49384
1374363_at	Aifm3	1.26349	6.04496	4.08437	0.00161441	0.463777	-1.08663
1379719_at	Syde2-ps1	1.25957	6.58179	3.2968	0.00663642	0.483353	-2.17611
1388164_at	RT1-S3	1.25718	5.10618	3.33095	0.00623589	0.478344	-2.1274
1381583_at	---	1.25698	8.90906	3.09823	0.00954074	0.497508	-2.46112
1379558_at	LOC680222	1.25648	8.3148	3.11984	0.00917076	0.497508	-2.43
1374879_x_at	Larp4b	1.25647	9.78159	4.39856	0.00093495	0.412354	-0.677703
1373776_at	---	1.25627	6.76326	3.41678	0.00533396	0.478344	-2.00537
1384742_at	Atrx	1.25624	3.81975	3.4644	0.00489205	0.478344	-1.93798
1392320_s_at	Glmn	1.25612	7.81747	3.28997	0.00671973	0.484865	-2.18588
1368474_at	Vcam1	1.25604	8.71142	3.46578	0.00487984	0.478344	-1.93604
1378099_at	---	1.25561	8.74889	3.17575	0.00827892	0.4937	-2.34957
1377141_at	---	1.25555	7.07481	3.84491	0.00246662	0.478344	-1.40909
1374644_at	---	1.2554	7.6881	3.83609	0.00250572	0.478344	-1.42113
1396344_at	Nt5dc1	1.25408	5.17019	3.41503	0.00535094	0.478344	-2.00785
1373883_at	Cdadc1	1.25401	6.2876	3.08145	0.00983859	0.497508	-2.48532
1381838_at	---	1.25224	8.57863	3.94772	0.00205467	0.463777	-1.26957
1399107_at	RGD1305158	1.2522	4.79371	3.43263	0.00518253	0.478344	-1.98292
1374963_s_at	---	1.25188	3.87573	3.55681	0.00413812	0.478344	-1.80791
1378316_at	---	1.25111	6.1689	4.39455	0.000941417	0.412354	-0.682814
1382398_at	Shisa3	1.25083	3.10232	3.11836	0.0091956	0.497508	-2.43212
1374454_at	Pcmtd2	1.2503	9.77233	3.4687	0.00485403	0.478344	-1.93191
1376925_at	Palmd	1.24926	4.30524	3.11063	0.00932659	0.497508	-2.44325
1394430_at	---	1.24907	8.40393	3.35639	0.0059534	0.478344	-2.09115
1388427_at	Mxra8	1.24888	4.65819	3.17163	0.00834144	0.4937	-2.35548
1379245_at	Txndc9	1.24846	5.05735	3.14198	0.00880643	0.497142	-2.39812
1377794_at	Utp6	1.24635	7.81791	3.13727	0.00888273	0.497486	-2.4049
1392778_at	LOC100910594	1.2462	10.8884	4.27427	0.00115881	0.439486	-0.837458
1383611_at	---	1.24584	6.75114	3.08314	0.00980823	0.497508	-2.48288
1385243_at	---	1.24513	6.60837	3.36457	0.00586544	0.478344	-2.07952
1393613_at	Zfp462	1.2428	7.92863	3.18462	0.00814572	0.4937	-2.33683
1372193_at	Impact	1.24193	12.0039	3.74608	0.00294321	0.478344	-1.54466
1387134_at	Slfn3	1.2402	3.09602	3.32864	0.00626215	0.478344	-2.13068
1383144_at	Trnt1	1.23968	7.76165	4.2394	0.00123116	0.445207	-0.882755
1383593_at	---	1.23941	9.45178	3.34094	0.00612336	0.478344	-2.11315
1383585_s_at	---	1.23924	10.9817	4.2874	0.00113272	0.435011	-0.820453
1375548_at	RGD1310351	1.23835	6.63764	3.31313	0.00644174	0.478344	-2.15281
1374193_at	---	1.23826	5.86511	4.10022	0.0015701	0.463777	-1.06561
1381368_at	---	1.23823	3.54675	3.68893	0.00326108	0.478344	-1.62366
1378420_at	---	1.23712	4.86612	3.37215	0.00578504	0.478344	-2.06874
1375916_at	Pcmtd2	1.23609	8.84183	3.97271	0.00196573	0.463777	-1.23589
1392513_at	RGD1307041	1.23531	6.01463	3.35132	0.00600863	0.478344	-2.09837
1383268_at	---	1.23513	5.80046	3.17902	0.00822954	0.4937	-2.34487
1370523_a_at	Ube2d2	1.23476	11.2082	3.26999	0.00696916	0.491292	-2.21444
1382051_at	Hscb	1.2339	5.8361	3.60217	0.00381258	0.478344	-1.74441
1393134_at	Sephs1	1.23259	4.27128	3.22153	0.00761411	0.4937	-2.28384
1392062_a_at	Hexdc	1.23111	4.35897	3.08456	0.00978261	0.497508	-2.48082
1389062_at	Ik /// Wdr55	1.23065	10.132	3.21685	0.0076796	0.4937	-2.29056
1385916_at	LOC686240	1.22949	5.47824	4.65424	0.000604952	0.398586	-0.357737
1372046_at	Gtf3c3	1.229	8.19535	3.55421	0.00415756	0.478344	-1.81155
1396233_at	Arsk	1.22871	4.03785	3.17839	0.00823903	0.4937	-2.34577
1371861_at	---	1.22854	3.33089	3.07269	0.00999774	0.497508	-2.49795
1383089_at	Rab21	1.22676	9.86861	3.83123	0.00252755	0.478344	-1.42778
1385969_at	---	1.22524	2.80205	3.24395	0.00730863	0.491292	-2.25172
1398319_at	---	1.22387	7.45985	3.62075	0.00368695	0.478344	-1.71848
1372939_at	Nudcd2	1.22352	4.61582	3.45235	0.0050002	0.478344	-1.95501
1376930_at	Mrpl51	1.22217	9.3275	3.6034	0.00380416	0.478344	-1.7427
1370439_a_at	Kcnc2	1.22183	10.2164	3.44964	0.00502488	0.478344	-1.95885
1389422_at	---	1.22041	7.21228	3.28498	0.00678107	0.488159	-2.193
1388549_at	Ncoa4	1.21996	10.1918	3.54327	0.0042407	0.478344	-1.82691
1374718_at	Dtx3l	1.21944	4.07173	3.3508	0.00601436	0.478344	-2.09911
1383965_at	Pigz	1.21784	10.5245	3.12298	0.00911807	0.497508	-2.42546
1380131_at	Wdr37	1.21735	7.12285	3.51899	0.00443119	0.478344	-1.86103
1386566_at	---	1.2172	4.97411	3.28213	0.00681653	0.489578	-2.19709
1383410_at	LOC100359558 /// Srp54	1.21692	8.69712	3.4392	0.00512106	0.478344	-1.97362
1373192_at	Wdr60	1.21681	5.70382	3.59747	0.00384506	0.478344	-1.75098
1383190_at	Elmod2	1.21665	5.45003	3.24162	0.00733969	0.491292	-2.25504
1377640_at	---	1.2137	7.00094	3.13404	0.00893539	0.497486	-2.40955
1390735_at	---	1.21347	3.99458	3.52327	0.004397	0.478344	-1.85501
1367544_at	Rnf111	1.21334	7.99827	3.97808	0.00194715	0.463777	-1.22867
1375237_at	---	1.21268	4.28615	3.63113	0.00361856	0.478344	-1.70399
1372259_at	Dek	1.21216	10.4503	3.16175	0.00849361	0.496484	-2.36968
1389026_at	Ankrd42	1.21095	4.67032	3.93959	0.00208451	0.463777	-1.28055
1384252_at	RGD1309095	1.21052	4.9679	3.52303	0.00439891	0.478344	-1.85535
1375863_a_at	RGD1306924	1.21031	5.553	3.48406	0.00472073	0.478344	-1.91024
1393800_at	LOC100361182	1.21001	8.40364	3.16381	0.00846174	0.496484	-2.36673
1377745_at	Lrrc40	1.20944	7.31202	3.16803	0.00839661	0.495495	-2.36066
1391212_at	Tceal1	1.20885	10.4091	3.34739	0.00605188	0.478344	-2.10397
1374154_at	Scaf11	1.20878	8.46294	3.25142	0.00720953	0.491292	-2.24101
1384323_at	Psmc6	1.20841	10.5926	3.48476	0.00471474	0.478344	-1.90925
1370010_at	Lamp2	1.20809	11.0189	3.78021	0.00276875	0.478344	-1.49769
1389147_at	---	1.20779	11.604	3.12185	0.00913699	0.497508	-2.42709
1377829_at	Cep57	1.20724	7.48608	3.58959	0.00390012	0.478344	-1.76199
1377703_at	Fam122a	1.20704	6.99124	3.24422	0.00730494	0.491292	-2.25132
1385061_at	Tmem229a	1.20605	9.70225	3.32239	0.00633384	0.478344	-2.13959
1368588_at	Ddx52	1.20575	4.47563	3.14801	0.00870987	0.497142	-2.38945
1386154_at	Fam135a	1.20551	5.64198	3.99353	0.00189468	0.463777	-1.20792
1385577_at	---	1.20456	11.3795	3.57036	0.00403798	0.478344	-1.78891
1393450_at	---	1.20387	8.2844	3.93061	0.00211795	0.463777	-1.29268
1385821_at	---	1.20292	3.63711	3.46194	0.00491392	0.478344	-1.94146
1375963_at	---	1.19634	6.88446	3.50824	0.00451832	0.478344	-1.87616
1382531_at	Tlr7	1.19523	3.2111	3.10475	0.00942766	0.497508	-2.45173
1382160_at	---	1.19516	4.03987	3.58205	0.00395363	0.478344	-1.77255
1383632_at	---	1.19456	9.08	3.43041	0.00520351	0.478344	-1.98607
1374389_at	Gucy1b3	1.19423	10.3224	3.18289	0.00817149	0.4937	-2.33931
1390557_at	Gca	1.19338	9.33677	3.43602	0.00515072	0.478344	-1.97812
1383477_at	Uchl5	1.19317	8.50439	3.13428	0.00893153	0.497486	-2.40921
1377465_at	---	1.19242	3.74553	3.50954	0.00450767	0.478344	-1.87433
1374060_at	---	1.19176	6.12142	3.93408	0.00210495	0.463777	-1.28799
1380200_at	---	1.19117	3.8121	3.1761	0.00827362	0.4937	-2.34906
1391228_at	Rsph1	1.19094	4.60556	3.14308	0.00878877	0.497142	-2.39654
1369716_s_at	Lgals5 /// Lgals9 /// LOC100364061	1.19092	4.6052	3.31034	0.00647454	0.478344	-2.15678
1387116_at	Dnajb9	1.19008	10.1411	3.26065	0.00708904	0.491292	-2.2278
1370071_at	Ada	1.19008	3.11804	3.6234	0.00366934	0.478344	-1.71477
1384320_at	Bai3	1.19005	10.224	4.16996	0.00138958	0.457148	-0.973584
1371963_at	Pcca	1.18988	6.6336	3.10066	0.00949838	0.497508	-2.45762
1388789_at	RGD1563325	1.18979	9.18095	3.42688	0.00523698	0.478344	-1.99107
1368700_at	Plcl1	1.18924	10.6615	3.49892	0.00459523	0.478344	-1.88928
1372122_at	Tsg101	1.18652	10.1449	3.07642	0.00992963	0.497508	-2.49257
1390229_at	---	1.18337	6.8324	3.34584	0.00606897	0.478344	-2.10618
1384213_at	Pdcd6ip	1.18334	9.73229	3.38564	0.00564474	0.478344	-2.04956
1374422_at	RGD1562952	1.18315	6.60879	3.0975	0.00955349	0.497508	-2.46217
1372282_at	Gpx8	1.18296	7.61103	3.5617	0.00410165	0.478344	-1.80104
1372445_at	Srp9	1.18175	10.1005	3.15636	0.00857781	0.497142	-2.37744
1374178_at	---	1.17864	9.88073	3.41961	0.00530663	0.478344	-2.00137
1390148_a_at	Zfp395	1.17841	3.99396	3.23912	0.00737337	0.49207	-2.25864
1370034_at	Cdc25b	1.17761	4.27372	3.19414	0.00800513	0.4937	-2.32315
1376990_at	---	1.1773	3.9341	3.25479	0.00716526	0.491292	-2.23619
1379942_at	Sox2	1.17722	10.5903	3.38098	0.00569277	0.478344	-2.05618
1387770_at	Ifi27	1.17648	10.7226	3.20937	0.00778521	0.4937	-2.30128
1379580_at	Chd6	1.17484	6.75844	3.45989	0.00493229	0.478344	-1.94436
1390972_at	Tprkb	1.17463	5.27246	3.24116	0.00734592	0.491292	-2.25571
1374149_at	---	1.17447	4.60784	3.22365	0.00758472	0.4937	-2.28081
1374562_at	RGD1311429	1.17426	10.3021	3.34232	0.00610798	0.478344	-2.11119
1393977_at	---	1.17365	10.1932	3.26673	0.00701078	0.491292	-2.2191
1374976_a_at	Soat1	1.17309	4.22675	3.1766	0.00826607	0.4937	-2.34835
1374813_at	---	1.17292	2.88396	3.46859	0.00485504	0.478344	-1.93207
1369433_at	Cep78	1.17264	3.84377	3.38761	0.00562454	0.478344	-2.04677
1389966_at	Col6a3	1.17151	3.17359	3.11057	0.00932761	0.497508	-2.44334
1368132_at	Tob1	1.17117	8.95785	3.69574	0.00322143	0.478344	-1.61422
1388939_at	Col15a1	1.17037	3.34418	3.19735	0.0079583	0.4937	-2.31855
1374828_at	Pdia5	1.16943	3.731	3.18105	0.00819907	0.4937	-2.34195
1396342_at	---	1.1686	3.26917	3.10611	0.00940418	0.497508	-2.44977
1370892_at	C4a /// C4b	1.16854	4.63204	3.22778	0.00752776	0.4937	-2.27489
1391152_at	LOC501396 /// LOC681180 /// LOC685598 /// LOC685828 /// LOC690700	1.16852	3.53576	3.24758	0.0072603	0.491292	-2.24652
1387152_at	LOC100363472 /// LOC100363584 /// Nrbf2 /// RGD1560263	1.16813	8.44484	3.51077	0.00449764	0.478344	-1.8726
1373148_at	Cpxm2	1.16761	3.25846	3.99854	0.001878	0.463777	-1.2012
1375859_a_at	---	1.16668	3.72258	3.41391	0.00536185	0.478344	-2.00944
1391489_at	Irgm	1.16603	3.65822	3.14152	0.00881386	0.497142	-2.39878
1367485_at	LOC498453 /// Tcea1	1.16581	10.1692	3.51287	0.00448058	0.478344	-1.86964
1395644_at	Abca8	1.16567	6.1534	3.1738	0.00830847	0.4937	-2.35237
1375536_at	Numb	1.16442	7.62003	3.19765	0.00795389	0.4937	-2.31811
1394517_at	---	1.16356	4.14478	3.14279	0.00879352	0.497142	-2.39696
1378006_at	---	1.16304	4.3887	3.14489	0.00875973	0.497142	-2.39393
1389142_at	Sqrdl	1.1623	4.30101	3.5004	0.00458289	0.478344	-1.88719
1368136_at	Tmpo	1.16125	7.59685	3.43189	0.0051895	0.478344	-1.98397
1392002_at	Pcdhb22	1.16029	2.71957	4.15135	0.00143553	0.461756	-0.998056
1389100_at	Epm2aip1	1.15905	2.98626	3.29566	0.00665029	0.483353	-2.17775
1396875_at	LOC691984	1.15855	3.31657	3.37964	0.00570667	0.478344	-2.05808
1377755_at	Ascc3	1.15679	5.24107	3.36174	0.00589575	0.478344	-2.08355
1368256_at	Serpini1	1.15504	11.3717	3.10936	0.00934832	0.497508	-2.44508
1368003_at	Aldh1a2	1.15456	4.2392	3.3529	0.00599141	0.478344	-2.09613
1380645_at	---	1.15258	3.53501	3.3149	0.00642094	0.478344	-2.15028
1381126_at	Srgap2	1.1524	4.69114	3.40058	0.0054934	0.478344	-2.02835
1393861_at	Tomm40b	1.15024	2.6625	3.1399	0.00884014	0.497142	-2.40112
1390092_at	---	1.14826	3.6447	3.22524	0.0075627	0.4937	-2.27853
1392369_at	---	1.14612	3.28722	3.14487	0.00876012	0.497142	-2.39397
1393391_at	Tgs1	1.14455	7.98311	3.95102	0.00204271	0.463777	-1.26512
1370398_at	Spata7	1.14375	6.24472	3.21955	0.00764179	0.4937	-2.28669
1379968_at	---	1.14089	2.97215	3.16002	0.00852062	0.496484	-2.37218
1375877_at	Syt4	1.13549	11.2015	3.36204	0.00589252	0.478344	-2.08312
1376936_at	Slc24a6	1.13249	3.77055	3.09427	0.00961024	0.497508	-2.46683
1372780_at	Tmem53	1.13116	4.44933	3.366	0.00585016	0.478344	-2.07748
1378056_at	Gmnn	1.13017	3.89908	3.2113	0.0077578	0.4937	-2.29851
1389331_at	---	1.12783	10.5501	3.17181	0.0083387	0.4937	-2.35522
1368903_at	Strbp	1.12284	6.98692	3.17601	0.00827496	0.4937	-2.34919
1376701_a_at	MGC94282	1.12118	7.04492	3.12771	0.00903958	0.497508	-2.41866
1390239_at	---	1.11968	3.31676	3.24371	0.00731182	0.491292	-2.25206
1376289_at	---	-1.11169	2.32218	-3.30766	0.00650631	0.478344	-2.16061
1389607_at	Rcor2 /// Rcor2l1	-1.11831	3.44276	-3.65453	0.00346924	0.478344	-1.67142
1383474_at	Irak2	-1.12152	4.22272	-3.33631	0.00617518	0.478344	-2.11975
1385000_at	RGD1565611	-1.1238	3.76847	-3.1801	0.00821324	0.4937	-2.34331
1395770_at	---	-1.12483	2.94368	-3.1293	0.00901328	0.497508	-2.41637
1368313_a_at	Trpv1	-1.12601	3.1088	-3.31674	0.00639948	0.478344	-2.14766
1371025_at	Masp2	-1.12814	2.48646	-3.52742	0.00436407	0.478344	-1.84918
1390172_at	Dhtkd1	-1.13072	6.98176	-3.32656	0.00628597	0.478344	-2.13365
1388051_at	Slc26a3	-1.13171	2.97898	-3.09585	0.00958241	0.497508	-2.46455
1375520_at	Copz1	-1.13474	10.1512	-3.0956	0.00958694	0.497508	-2.46492
1384245_at	---	-1.13513	4.46158	-3.20124	0.00790182	0.4937	-2.31295
1388193_at	Hip1	-1.13536	5.01721	-3.31442	0.00642661	0.478344	-2.15097
1387954_a_at	Grip2	-1.13617	3.56606	-3.09017	0.00968273	0.497508	-2.47274
1392174_at	Chst12	-1.13786	3.21201	-3.21305	0.00773303	0.4937	-2.296
1388233_at	Cish	-1.1379	2.9213	-3.57415	0.00401041	0.478344	-1.7836
1372310_at	Isoc1	-1.13808	7.89739	-3.1581	0.0085506	0.497037	-2.37494
1381431_at	---	-1.13912	3.14033	-3.13519	0.00891669	0.497486	-2.4079
1395687_at	Atf7ip	-1.14	3.833	-3.40599	0.00543968	0.478344	-2.02068
1387400_at	Grin2a	-1.14293	3.30237	-3.33367	0.00620501	0.478344	-2.12351
1394538_at	---	-1.14578	3.30879	-3.27141	0.00695121	0.491292	-2.21241
1385459_at	Akip1	-1.14667	3.23325	-3.08598	0.00975717	0.497508	-2.47877
1377841_at	---	-1.14738	9.35851	-3.09258	0.00964009	0.497508	-2.46927
1371127_at	Bmp1	-1.14816	3.30075	-3.13303	0.00895189	0.497486	-2.411
1368618_at	Grb14	-1.14824	7.09073	-3.58143	0.00395803	0.478344	-1.77341
1384819_at	---	-1.14829	3.17702	-3.58047	0.00396489	0.478344	-1.77475
1371547_at	LOC100362005	-1.1491	10.5056	-3.1009	0.00949434	0.497508	-2.45728
1368978_at	Scrg1	-1.1493	6.14147	-3.17481	0.00829317	0.4937	-2.35092
1370754_at	Tas2r123	-1.15031	2.48396	-3.45827	0.00494679	0.478344	-1.94665
1393223_a_at	RGD1306772	-1.15037	5.35184	-3.22345	0.00758742	0.4937	-2.28109
1373129_at	---	-1.15186	10.8525	-3.673	0.00335586	0.478344	-1.64576
1369573_at	Mcpt4	-1.15191	3.87718	-3.35859	0.0059296	0.478344	-2.08802
1369238_at	Inhbe	-1.15195	3.06254	-3.96152	0.00200507	0.463777	-1.25097
1373183_at	---	-1.1522	5.76301	-3.63403	0.00359975	0.478344	-1.69996
1390748_at	---	-1.15252	3.1571	-3.87375	0.00234311	0.478344	-1.36979
1371080_at	Klk1c10 /// Klk1c4	-1.15334	3.00252	-3.08044	0.00985671	0.497508	-2.48676
1398571_x_at	---	-1.15392	3.95931	-3.12675	0.00905545	0.497508	-2.42004
1375517_at	Tp53inp2	-1.15419	10.3473	-3.18403	0.00815441	0.4937	-2.33766
1371497_at	Asb6	-1.15436	4.37484	-3.18815	0.00809326	0.4937	-2.33175
1368389_at	Apba3	-1.15462	3.81686	-3.36592	0.00585097	0.478344	-2.07759
1388001_at	Lrit1	-1.15492	3.10686	-3.68897	0.00326087	0.478344	-1.62361
1377583_at	---	-1.15645	3.30821	-3.25589	0.00715091	0.491292	-2.23461
1380603_at	---	-1.15696	3.44317	-3.31925	0.00637022	0.478344	-2.14407
1376286_at	RGD1566083	-1.15754	3.99273	-3.42177	0.0052858	0.478344	-1.9983
1368026_at	Hdgfrp2	-1.15815	8.73019	-3.16532	0.00843825	0.496484	-2.36455
1381353_at	MGC114427	-1.15837	2.88132	-3.85361	0.00242866	0.478344	-1.39722
1370302_at	Shroom2	-1.15861	10.0476	-3.31673	0.00639957	0.478344	-2.14767
1367966_at	Dpp3 /// LOC678760	-1.15875	6.96009	-3.14109	0.00882084	0.497142	-2.3994
1372635_at	G3bp1	-1.15913	7.38594	-3.25597	0.00714984	0.491292	-2.2345
1386833_at	Bcl6b	-1.15968	3.67838	-3.47175	0.00482725	0.478344	-1.9276
1396483_at	---	-1.15974	5.70183	-3.77249	0.00280725	0.478344	-1.5083
1394278_at	---	-1.16102	2.88851	-3.34182	0.00611352	0.478344	-2.1119
1381548_at	Golim4	-1.16129	4.72435	-3.59244	0.0038801	0.478344	-1.758
1398697_at	---	-1.16209	2.77876	-3.46116	0.00492088	0.478344	-1.94256
1368529_at	Cd99l2 /// LOC100911604 /// LOC501437	-1.16231	2.09948	-4.06831	0.00166065	0.463777	-1.10798
1368860_at	Phlda1	-1.1626	2.731	-3.07281	0.00999539	0.497508	-2.49777
1374217_at	RGD1310686	-1.16424	11.0322	-3.43662	0.00514515	0.478344	-1.97728
1375968_at	Ctnna2	-1.16478	9.23614	-3.10001	0.00950982	0.497508	-2.45856
1375045_at	LOC690751	-1.16529	5.04637	-3.07395	0.00997457	0.497508	-2.49612
1391204_at	Smap2	-1.16534	2.7057	-3.46249	0.00490903	0.478344	-1.94068
1378158_at	Brms1 /// LOC100911841	-1.16585	5.22074	-3.26886	0.00698362	0.491292	-2.21606
1391441_at	---	-1.1659	2.81309	-3.09971	0.00951498	0.497508	-2.45899
1368031_at	Nolc1	-1.16597	8.95825	-3.66691	0.00339279	0.478344	-1.65421
1368886_at	Map3k12	-1.16632	8.94202	-3.29467	0.0066623	0.483353	-2.17916
1372728_at	Sort1	-1.16864	11.4183	-3.52968	0.00434624	0.478344	-1.846
1387145_at	Gjb1	-1.16895	3.4551	-3.92674	0.00213255	0.463777	-1.29791
1368912_at	Trh	-1.16959	3.43635	-4.07199	0.00164992	0.463777	-1.10308
1373289_at	Asb8	-1.16979	9.63897	-3.21169	0.00775229	0.4937	-2.29796
1372304_at	Commd4	-1.17128	9.15179	-3.2996	0.00660262	0.483353	-2.17212
1373385_at	---	-1.17145	11.0905	-3.80353	0.00265568	0.478344	-1.46568
1379022_at	Adamts8	-1.17159	3.62898	-3.58701	0.00391836	0.478344	-1.7656
1387892_at	Tubb5	-1.17322	10.7588	-3.52048	0.0044192	0.478344	-1.85893
1371950_at	Pdzd11	-1.17376	6.53097	-3.34561	0.00607149	0.478344	-2.1065
1372196_at	Ncor2	-1.17519	10.6243	-3.35794	0.00593667	0.478344	-2.08895
1369760_a_at	Esr2	-1.17595	2.97347	-3.56129	0.00410469	0.478344	-1.80162
1375816_at	---	-1.176	3.58246	-3.64428	0.00353384	0.478344	-1.68568
1370440_at	Slc15a4	-1.17616	5.98465	-3.32065	0.00635397	0.478344	-2.14207
1376680_at	Vps37c	-1.17738	4.86453	-3.18342	0.00816351	0.4937	-2.33854
1373789_at	---	-1.17777	6.70255	-3.66425	0.0034091	0.478344	-1.65792
1385155_at	Lrrfip1	-1.17925	2.51582	-3.82777	0.0025432	0.478344	-1.4325
1371792_at	LOC100365370	-1.17934	9.40016	-3.18096	0.00820035	0.4937	-2.34208
1389366_at	Zfp553	-1.17949	4.67802	-3.11678	0.00922213	0.497508	-2.43439
1385444_at	---	-1.1803	2.87814	-3.58764	0.00391388	0.478344	-1.76472
1395780_at	---	-1.18078	2.89986	-3.20845	0.00779837	0.4937	-2.30261
1372319_at	---	-1.18165	9.10476	-3.47166	0.00482803	0.478344	-1.92773
1393359_at	Ap3b2	-1.18185	9.2254	-3.25057	0.00722074	0.491292	-2.24223
1371210_s_at	LOC100364956 /// LOC100365176 /// RT1-CE5 /// RT1-EC2	-1.18315	2.30127	-3.2804	0.006838	0.489988	-2.19955
1396551_at	---	-1.18353	3.29714	-3.78224	0.00275873	0.478344	-1.4949
1376024_at	Stim1	-1.18371	8.39631	-3.11099	0.00932043	0.497508	-2.44273
1396197_at	Zdhhc5	-1.18514	4.7883	-3.57086	0.00403433	0.478344	-1.78821
1378476_at	Aars2	-1.1853	3.92283	-3.60834	0.00377036	0.478344	-1.73579
1368153_a_at	Nelf	-1.18541	11.8997	-3.40229	0.00547632	0.478344	-2.02592
1368069_at	Sharpin	-1.18736	7.01886	-3.47821	0.00477101	0.478344	-1.91848
1373613_at	Slc48a1	-1.18811	8.78511	-3.77791	0.00278017	0.478344	-1.50085
1398248_s_at	Myh6 /// Myh7	-1.18933	3.34455	-3.94628	0.00205991	0.463777	-1.27151
1398169_at	---	-1.18937	3.59198	-3.40336	0.00546571	0.478344	-2.02441
1374414_at	Fam134a	-1.19021	10.4403	-4.49518	0.000792327	0.412354	-0.555399
1389629_at	Prpf6	-1.19037	7.61197	-3.14234	0.00880067	0.497142	-2.3976
1387447_at	Arf3	-1.19041	6.59697	-3.80457	0.00265073	0.478344	-1.46425
1398785_at	Men1	-1.19199	7.35369	-3.4172	0.00532995	0.478344	-2.00479
1385793_at	---	-1.19239	2.72431	-3.4854	0.00470922	0.478344	-1.90834
1393278_at	Creb3l4	-1.1941	3.01369	-3.8578	0.00241062	0.478344	-1.39151
1387962_at	Zfp180	-1.19593	8.81446	-3.23571	0.00741936	0.492245	-2.26351
1370928_at	Litaf	-1.19619	8.36209	-3.11807	0.0092005	0.497508	-2.43254
1371863_at	Pgs1	-1.19629	8.07485	-3.12736	0.00904536	0.497508	-2.41917
1367787_at	Ica1	-1.19805	7.41573	-3.84545	0.00246427	0.478344	-1.40836
1381487_at	Angpt1	-1.19805	2.67203	-3.24161	0.00733991	0.491292	-2.25507
1397625_at	---	-1.19864	2.67243	-3.92902	0.00212392	0.463777	-1.29482
1367892_at	Pdk2	-1.19925	9.90623	-3.25054	0.00722115	0.491292	-2.24228
1393961_at	---	-1.19998	5.90591	-3.50975	0.00450596	0.478344	-1.87403
1391805_at	Klhl32	-1.20212	4.32165	-3.19206	0.00803553	0.4937	-2.32613
1393486_at	Cyp46a1	-1.20251	9.13938	-3.54904	0.00419664	0.478344	-1.81881
1381202_at	---	-1.20289	3.25925	-3.35745	0.00594199	0.478344	-2.08965
1394563_at	---	-1.203	2.64963	-3.57185	0.00402711	0.478344	-1.78682
1389059_at	---	-1.20307	9.79833	-3.36378	0.00587381	0.478344	-2.08063
1393397_at	Cpa2	-1.2031	3.74189	-3.7178	0.00309634	0.478344	-1.5837
1374893_at	---	-1.2058	5.34988	-3.19331	0.00801726	0.4937	-2.32434
1374559_at	Rnf26	-1.20645	8.6881	-3.24345	0.00731527	0.491292	-2.25243
1391384_at	Tnf	-1.20669	2.56584	-3.14354	0.00878133	0.497142	-2.39587
1397058_at	---	-1.20675	3.68075	-3.75705	0.00288591	0.478344	-1.52954
1368630_at	Fabp9	-1.20713	3.03768	-4.04544	0.00172885	0.463777	-1.13844
1385517_at	Gtf2i	-1.20813	3.99957	-3.45676	0.00496041	0.478344	-1.94879
1375077_at	---	-1.20837	3.59672	-3.34024	0.00613112	0.478344	-2.11415
1372132_at	Cndp2	-1.21047	6.22839	-3.75381	0.0029027	0.478344	-1.534
1398343_at	Dnaja4	-1.21055	9.90256	-3.9345	0.00210341	0.463777	-1.28743
1398920_at	LOC100294508	-1.21297	7.08252	-3.53474	0.0043066	0.478344	-1.83888
1372662_at	Fbxo34	-1.21366	8.04584	-3.60215	0.00381271	0.478344	-1.74443
1394590_at	Nkiras1	-1.21473	10.0055	-3.9272	0.0021308	0.463777	-1.29729
1388123_at	Psbpc2	-1.2152	2.91918	-4.47676	0.000817665	0.412354	-0.578599
1373174_at	Nudt16l1	-1.21579	8.49552	-3.53894	0.00427401	0.478344	-1.83298
1389695_at	Fam20c	-1.21666	5.7296	-3.39098	0.00559015	0.478344	-2.04198
1374200_at	Slc29a3	-1.21694	5.35494	-3.09908	0.00952605	0.497508	-2.4599
1373671_at	LOC688786	-1.21815	7.47594	-3.40792	0.00542058	0.478344	-2.01794
1395537_at	RGD1309228	-1.22193	3.66275	-4.17305	0.0013821	0.457148	-0.969522
1384883_at	---	-1.22193	3.11676	-3.08522	0.0097708	0.497508	-2.47987
1382499_at	---	-1.22256	4.71872	-3.76905	0.00282458	0.478344	-1.51303
1373536_at	---	-1.22409	10.6722	-3.55554	0.00414762	0.478344	-1.80969
1383430_at	Tsen2	-1.22477	5.16516	-4.533	0.000742866	0.412354	-0.507984
1374220_at	Ccny	-1.22487	8.28484	-3.91735	0.00216838	0.468296	-1.31062
1370493_a_at	Lilrb3l /// LOC683463 /// LOC690948	-1.2255	3.64356	-4.54572	0.000726973	0.412354	-0.492102
1371957_at	Imp4	-1.22597	6.94622	-3.63861	0.00357011	0.478344	-1.69357
1394810_at	---	-1.22651	3.37347	-3.80537	0.00264695	0.478344	-1.46316
1397976_at	RGD1560556	-1.22772	3.32227	-3.83817	0.00249645	0.478344	-1.41829
1383560_at	---	-1.22845	4.76265	-3.82338	0.00256319	0.478344	-1.43851
1377166_at	---	-1.22876	7.28803	-3.25994	0.00709823	0.491292	-2.22882
1383711_at	Nmt1	-1.22958	5.50804	-4.0569	0.00169433	0.463777	-1.12317
1372433_at	Ngdn	-1.2337	7.03136	-3.10205	0.00947423	0.497508	-2.45561
1373070_at	---	-1.23459	9.58321	-3.6757	0.00333961	0.478344	-1.64202
1384482_at	---	-1.23533	3.37953	-3.12247	0.00912669	0.497508	-2.42621
1387934_at	Bcan	-1.23566	9.21545	-3.56022	0.00411266	0.478344	-1.80312
1398299_at	Arhgef11	-1.23717	4.42778	-3.17369	0.00831018	0.4937	-2.35253
1370782_a_at	Prpg1	-1.23974	3.51495	-4.03637	0.0017567	0.463777	-1.15055
1371500_at	Ltbp4	-1.23977	5.7313	-3.7062	0.00316146	0.478344	-1.59974
1367526_at	Mrps26	-1.24026	9.39751	-3.41735	0.00532842	0.478344	-2.00456
1371807_at	RGD1311605	-1.24029	6.73491	-3.79431	0.00269979	0.478344	-1.47832
1369701_at	Lipc	-1.24248	3.04814	-3.26516	0.00703095	0.491292	-2.22135
1374564_at	Dtx2	-1.24453	4.15728	-3.266	0.00702014	0.491292	-2.22015
1372989_at	Zdhhc14	-1.24496	9.50026	-3.65549	0.00346327	0.478344	-1.67009
1388468_at	Cdc42se1	-1.24615	5.69453	-4.24087	0.00122801	0.445207	-0.880839
1398446_at	Fam189b	-1.24633	8.76829	-4.45939	0.000842311	0.412354	-0.600511
1385317_s_at	Zfp112	-1.24687	3.59803	-4.59275	0.000671204	0.412354	-0.43361
1370598_a_at	Kcnj6	-1.24957	3.70057	-4.06996	0.00165583	0.463777	-1.10578
1373787_at	Slc6a9	-1.25261	6.84459	-3.64539	0.00352684	0.478344	-1.68415
1378424_at	Trim46	-1.25273	6.86948	-3.33219	0.0062218	0.478344	-2.12563
1383694_at	Rnf208	-1.25305	9.19135	-3.66369	0.00341254	0.478344	-1.65869
1373642_at	Paqr6	-1.25451	5.4235	-3.13264	0.00895824	0.497486	-2.41156
1372311_at	Gnpda1	-1.2548	5.5034	-3.93352	0.00210707	0.463777	-1.28875
1383986_at	Tpm3	-1.25598	10.4593	-3.22695	0.00753915	0.4937	-2.27608
1384511_at	Dnajb5	-1.25983	4.55501	-3.09531	0.00959193	0.497508	-2.46533
1391760_at	---	-1.26127	5.60159	-3.19329	0.00801748	0.4937	-2.32436
1371114_at	Kcnj4	-1.26332	6.28709	-3.20695	0.00781975	0.4937	-2.30476
1372354_at	---	-1.26633	5.02372	-4.38577	0.000955745	0.412816	-0.694017
1388467_at	Sgta	-1.26725	8.78956	-3.33529	0.00618673	0.478344	-2.12121
1380274_at	RGD1560795 /// Spr	-1.26783	4.65853	-3.51483	0.00446469	0.478344	-1.86688
1391399_at	LOC100911671	-1.26789	2.85026	-3.23138	0.00747828	0.4937	-2.26972
1371800_at	Phc2	-1.2756	7.46677	-3.54997	0.00418956	0.478344	-1.81749
1371979_at	Srebf2	-1.27588	8.09566	-3.39053	0.00559475	0.478344	-2.04262
1368971_a_at	Synj2	-1.2782	4.61036	-3.46906	0.00485092	0.478344	-1.93141
1367726_at	Thra	-1.27937	10.0252	-3.4073	0.00542673	0.478344	-2.01882
1388601_at	Abt1	-1.28038	6.52357	-3.37427	0.00576272	0.478344	-2.06572
1393190_at	---	-1.28225	6.82292	-3.07455	0.00996361	0.497508	-2.49526
1369754_a_at	Cast	-1.28486	4.11561	-4.65923	0.00059989	0.398586	-0.351617
1372366_at	Kat5	-1.29129	6.44545	-3.32136	0.00634583	0.478344	-2.14107
1370362_at	Ptprn	-1.2914	9.50879	-3.1478	0.00871318	0.497142	-2.38975
1385562_at	Jph3	-1.29421	9.60876	-3.9283	0.00212666	0.463777	-1.2958
1388646_at	Rptor	-1.29471	6.01231	-3.59132	0.00388799	0.478344	-1.75958
1378343_at	Tfip11	-1.29753	4.76185	-3.8402	0.00248745	0.478344	-1.41553
1385866_at	---	-1.29915	3.06732	-3.08459	0.00978213	0.497508	-2.48078
1387322_at	Sema6b	-1.29967	8.70435	-3.29295	0.00668323	0.483353	-2.18162
1374697_at	Plekhg5	-1.30027	9.62064	-3.39476	0.00555189	0.478344	-2.03662
1370015_at	Git1	-1.30154	9.11103	-3.61017	0.00375793	0.478344	-1.73323
1371866_at	Myo18a	-1.30356	7.51533	-3.85872	0.00240669	0.478344	-1.39027
1385685_at	Stfa3	-1.30428	2.37155	-3.35662	0.0059509	0.478344	-2.09082
1377453_at	RGD1309108	-1.30634	5.00281	-3.37371	0.00576861	0.478344	-2.06652
1376550_at	---	-1.30689	2.83831	-3.60612	0.0037855	0.478344	-1.73889
1373792_at	Actr1b	-1.3095	7.82	-4.70325	0.00055707	0.398586	-0.297769
1380675_s_at	Car11	-1.31185	9.98765	-3.37142	0.00579276	0.478344	-2.06978
1370867_at	Gnb2	-1.31256	7.6845	-3.70542	0.00316592	0.478344	-1.60082
1373966_at	Rai1	-1.31415	8.53869	-3.77078	0.00281585	0.478344	-1.51065
1374744_at	---	-1.32179	4.65371	-3.54146	0.0042546	0.478344	-1.82945
1388513_at	Fam125b	-1.32532	8.80616	-3.47267	0.00481923	0.478344	-1.92631
1373530_at	Ccne1	-1.33055	4.72437	-4.3321	0.00104842	0.427822	-0.762796
1373146_at	Ssx2ip	-1.33197	10.103	-3.1121	0.00930156	0.497508	-2.44114
1392260_at	---	-1.33314	3.50988	-5.29226	0.000212189	0.347309	0.387853
1398366_at	LOC100912181	-1.33491	9.01937	-3.67228	0.00336022	0.478344	-1.64677
AFFX-r2-Ec-bioB-3_at	---	-1.33677	5.8644	-3.67186	0.00336273	0.478344	-1.64734
1398942_at	LOC100125365	-1.34116	6.89938	-3.83657	0.00250358	0.478344	-1.42048
1367825_at	Ralgds	-1.34296	4.70816	-4.35869	0.00100139	0.426605	-0.728657
1381139_at	---	-1.35902	6.18672	-3.14577	0.00874563	0.497142	-2.39267
1389772_at	---	-1.3622	8.69662	-3.60073	0.00382246	0.478344	-1.74641
1377053_at	Sgk196	-1.36245	6.67387	-5.08936	0.000294272	0.361095	0.159042
1371615_at	Dgat2	-1.36277	8.2639	-3.72563	0.00305315	0.478344	-1.57288
1383776_at	---	-1.36468	6.13042	-3.38564	0.00564477	0.478344	-2.04957
1391036_at	Iqsec3	-1.36682	10.1387	-4.42285	0.000896744	0.412354	-0.646801
1376224_at	LOC100910536	-1.36689	9.09958	-3.3341	0.00620015	0.478344	-2.1229
1367876_at	Ipo13	-1.36834	8.65374	-5.74451	0.000104528	0.250055	0.870133
1373794_at	Egln2	-1.36945	8.49989	-5.23066	0.000234194	0.361095	0.319206
1389572_at	Me3	-1.3709	8.46961	-4.90181	0.000400185	0.377132	-0.0593587
1373414_at	Tmem59l	-1.38144	10.1724	-4.00601	0.00185336	0.463777	-1.19117
1377996_at	---	-1.38316	4.46202	-3.16422	0.00845535	0.496484	-2.36614
1371673_at	Vps72	-1.38523	6.43215	-3.52747	0.00436369	0.478344	-1.84911
1388133_at	Csdc2	-1.38799	6.98236	-3.33982	0.00613588	0.478344	-2.11475
1388324_at	Nit1	-1.38804	8.68018	-3.86593	0.00237598	0.478344	-1.38044
1376500_at	Fbxo23	-1.3906	7.57181	-4.47147	0.000825082	0.412354	-0.585259
1389213_at	Vash1	-1.39243	7.58781	-3.45273	0.00499681	0.478344	-1.95448
1376904_at	Tmem151a	-1.39345	6.45272	-3.9051	0.00221609	0.475298	-1.32722
1388286_a_at	Cdc34	-1.39425	7.34103	-4.16713	0.00139648	0.457148	-0.977306
1390477_at	---	-1.40867	9.34787	-4.79111	0.000480907	0.390392	-0.191374
1382096_at	Cmtm5	-1.41457	9.63062	-3.44117	0.00510275	0.478344	-1.97083
1367936_at	Stk10	-1.42276	3.95267	-5.0485	0.000314529	0.361095	0.112016
1372577_at	Arpc4	-1.43101	9.6634	-4.34838	0.00101936	0.427822	-0.741883
1391512_at	Mtmr1	-1.44074	3.63143	-3.3244	0.00631077	0.478344	-2.13673
1386855_at	---	-1.45015	4.26539	-4.33355	0.0010458	0.427822	-0.760936
1373964_at	LOC100174910	-1.4602	5.98881	-5.7462	0.000104257	0.250055	0.871869
1370693_a_at	Cnp	-1.47074	9.16489	-4.03452	0.00176246	0.463777	-1.15303
1383994_at	Syt3	-1.47126	8.31441	-3.9766	0.00195225	0.463777	-1.23066
1390255_at	Ablim3	-1.47143	6.60651	-6.18643	5.38005e-05	0.23902	1.30531
1392763_at	Agpat1	-1.47183	6.85895	-3.51847	0.00443536	0.478344	-1.86176
1387356_at	Wfs1	-1.55371	7.41949	-3.52644	0.00437182	0.478344	-1.85055
1377792_at	---	-1.5726	8.02567	-3.76242	0.00285831	0.478344	-1.52215
1398272_at	B4galnt1	-1.61672	7.03811	-4.8685	0.000422858	0.386778	-0.0988393
1398757_at	LOC300303 /// Npm1	-1.65898	11.8027	-12.9071	3.02874e-08	0.000470954	4.90853
1398756_at	LOC300303 /// Npm1	-1.66052	3.4349	-8.10397	4.04924e-06	0.0314818	2.82643
1393108_at	---	-1.69211	4.40389	-4.7804	0.000489575	0.390392	-0.204265
1375563_at	Ubtd2	-1.74211	5.07756	-7.03859	1.61039e-05	0.100163	2.05012
1399158_a_at	LOC300303 /// Npm1	-1.77685	11.4868	-10.851	1.97153e-07	0.00204376	4.23266
1374412_at	Fbxw11	-2.25442	9.74954	-17.4577	1.06367e-09	3.30791e-05	5.79274
1377316_at	---	-2.27839	3.7736	-3.17205	0.00833509	0.4937	-2.35488
1389369_at	---	-2.40762	6.48105	-5.85317	8.85558e-05	0.250055	0.980386
