# Supplementary material for: Gene expression changes consistent with neuroAIDS and impaired working memory in HIV-1 transgenic rats
Source: Mol Neurodegener. 2014 Jul 1;9:26. doi: 10.1186/1750-1326-9-26 (PMC4107468; doi:10.1186/1750-1326-9-26)
Supplement: Additional file 2: Table S2 — Top 100 differentially expressed probesets. [file 1750-1326-9-26-S2.xlsx]

## Sheet: Sheet1
ID	Symbol	FoldChange	AveExpr	t	P.Value	adj.P.Val (FDR)	B
1374412_at	Fbxw11	-2.25442	9.74954	-17.4577	1.06367e-09	3.30791e-05	5.79274
1398757_at	LOC300303 /// Npm1	-1.65898	11.8027	-12.9071	3.02874e-08	0.000470954	4.90853
1399158_a_at	LOC300303 /// Npm1	-1.77685	11.4868	-10.851	1.97153e-07	0.00204376	4.23266
1398756_at	LOC300303 /// Npm1	-1.66052	3.4349	-8.10397	4.04924e-06	0.0314818	2.82643
1375563_at	Ubtd2	-1.74211	5.07756	-7.03859	1.61039e-05	0.100163	2.05012
1376029_at	---	1.55507	5.89019	6.7781	2.30502e-05	0.119473	1.83501
1390255_at	Ablim3	-1.47143	6.60651	-6.18643	5.38005e-05	0.23902	1.30531
1376704_a_at	Ndnl2	1.6535	7.60955	6.06956	6.3963e-05	0.241364	1.19361
1379829_at	LOC100361133 /// LOC100363878	1.39454	4.906	6.01056	6.98503e-05	0.241364	1.13631
1389369_at	---	-2.40762	6.48105	-5.85317	8.85558e-05	0.250055	0.980386
1385999_at	Yme1l1	1.39531	4.58099	5.77247	0.000100146	0.250055	0.89871
1373964_at	LOC100174910	-1.4602	5.98881	-5.7462	0.000104257	0.250055	0.871869
1367876_at	Ipo13	-1.36834	8.65374	-5.74451	0.000104528	0.250055	0.870133
1379285_at	Rtp4	1.66742	3.78297	5.50403	0.000151767	0.316601	0.618421
1370428_x_at	RT1-A2 /// RT1-A3 /// RT1-EC2	4.73608	4.57192	5.50009	0.000152707	0.316601	0.614211
1382741_at	Ube3a	1.6315	9.37732	5.42276	0.000172468	0.318121	0.530926
1370155_at	Col1a2	1.63872	3.96108	5.41753	0.000173898	0.318121	0.525256
1390960_at	Azi2	1.36904	5.60615	5.33596	0.000197909	0.341931	0.436118
1392260_at	---	-1.33314	3.50988	-5.29226	0.000212189	0.347309	0.387853
1373794_at	Egln2	-1.36945	8.49989	-5.23066	0.000234194	0.361095	0.319206
1370186_at	Psmb9	1.4611	5.43977	5.19405	0.000248402	0.361095	0.278067
1373765_at	LOC100910143	1.61173	6.96314	5.17194	0.000257422	0.361095	0.253097
1383263_at	Ogn	1.63023	3.29663	5.12601	0.000277276	0.361095	0.200941
1394803_at	Vps52	1.68138	4.05663	5.10066	0.000288921	0.361095	0.17198
1377053_at	Sgk196	-1.36245	6.67387	-5.08936	0.000294272	0.361095	0.159042
1379358_at	---	1.36117	3.76191	5.0691	0.000304137	0.361095	0.135768
1367936_at	Stk10	-1.42276	3.95267	-5.0485	0.000314529	0.361095	0.112016
1379740_at	---	1.76088	6.56936	5.02823	0.000325112	0.361095	0.0885828
1398613_at	---	1.42422	4.63501	4.94712	0.000371376	0.377132	-0.00599373
1385592_at	Bcor	1.3696	5.05453	4.91087	0.000394246	0.377132	-0.0486639
1379307_at	Sclt1	1.29177	5.30268	4.9065	0.000397098	0.377132	-0.0538189
1382914_at	---	1.41313	5.34783	4.90502	0.000398072	0.377132	-0.0555719
1389572_at	Me3	-1.3709	8.46961	-4.90181	0.000400185	0.377132	-0.0593587
1398272_at	B4galnt1	-1.61672	7.03811	-4.8685	0.000422858	0.386778	-0.0988393
1381014_at	Ifi44	1.3236	2.50877	4.83482	0.000447162	0.387247	-0.138974
1396009_at	---	1.32059	3.42214	4.81787	0.000459938	0.387247	-0.159244
1394038_at	Ift81	1.34532	9.15568	4.81684	0.000460727	0.387247	-0.160478
1390477_at	---	-1.40867	9.34787	-4.79111	0.000480907	0.390392	-0.191374
1393108_at	---	-1.69211	4.40389	-4.7804	0.000489575	0.390392	-0.204265
1374435_at	---	1.36273	9.33371	4.71101	0.000549856	0.398586	-0.288309
1388880_at	---	1.37168	4.29471	4.70644	0.000554092	0.398586	-0.293878
1373792_at	Actr1b	-1.3095	7.82	-4.70325	0.00055707	0.398586	-0.297769
1393592_at	Hs3st5	1.34563	2.85935	4.68052	0.000578762	0.398586	-0.325524
1376579_at	Lap3	1.28891	8.99377	4.67806	0.000581161	0.398586	-0.328532
1369754_a_at	Cast	-1.28486	4.11561	-4.65923	0.00059989	0.398586	-0.351617
1385916_at	LOC686240	1.22949	5.47824	4.65424	0.000604952	0.398586	-0.357737
1383617_at	Cdkn2aip	1.35258	5.70494	4.64458	0.000614891	0.398586	-0.369613
1382314_at	Isg15	1.34179	3.88754	4.64428	0.000615201	0.398586	-0.36998
1386261_x_at	Cav2 /// LOC100362824	1.36203	4.92193	4.59472	0.000668961	0.412354	-0.431161
1385317_s_at	Zfp112	-1.24687	3.59803	-4.59275	0.000671204	0.412354	-0.43361
1391173_at	---	1.44081	8.15036	4.56877	0.000699059	0.412354	-0.463385
1380416_at	---	1.49802	8.58717	4.55453	0.000716166	0.412354	-0.481112
1370493_a_at	Lilrb3l /// LOC683463 /// LOC690948	-1.2255	3.64356	-4.54572	0.000726973	0.412354	-0.492102
1379055_x_at	LOC501241	1.26667	4.1409	4.54256	0.000730888	0.412354	-0.496045
1383430_at	Tsen2	-1.22477	5.16516	-4.533	0.000742866	0.412354	-0.507984
1378606_at	Fam13b	1.26724	8.85528	4.52474	0.000753385	0.412354	-0.518316
1393718_at	---	1.5566	6.26086	4.50598	0.000777873	0.412354	-0.541844
1388212_a_at	RT1-S3	1.63603	5.51279	4.4971	0.000789741	0.412354	-0.552992
1374414_at	Fam134a	-1.19021	10.4403	-4.49518	0.000792327	0.412354	-0.555399
1388123_at	Psbpc2	-1.2152	2.91918	-4.47676	0.000817665	0.412354	-0.578599
1376500_at	Fbxo23	-1.3906	7.57181	-4.47147	0.000825082	0.412354	-0.585259
1398446_at	Fam189b	-1.24633	8.76829	-4.45939	0.000842311	0.412354	-0.600511
1373350_at	Psip1	1.36896	10.3683	4.45569	0.00084766	0.412354	-0.605186
1385252_at	---	1.46364	4.86446	4.44824	0.000858554	0.412354	-0.614618
1398003_at	---	1.54578	6.07612	4.43455	0.000878925	0.412354	-0.631952
1391036_at	Iqsec3	-1.36682	10.1387	-4.42285	0.000896744	0.412354	-0.646801
1380915_at	---	1.26758	4.91394	4.42271	0.000896963	0.412354	-0.646981
1377669_at	Rab27a	1.38202	4.65563	4.40392	0.000926384	0.412354	-0.670882
1383564_at	Irf7	1.5662	4.71771	4.40366	0.000926792	0.412354	-0.671208
1374879_x_at	Larp4b	1.25647	9.78159	4.39856	0.00093495	0.412354	-0.677703
1378316_at	---	1.25111	6.1689	4.39455	0.000941417	0.412354	-0.682814
1372354_at	---	-1.26633	5.02372	-4.38577	0.000955745	0.412816	-0.694017
1367825_at	Ralgds	-1.34296	4.70816	-4.35869	0.00100139	0.426605	-0.728657
1372577_at	Arpc4	-1.43101	9.6634	-4.34838	0.00101936	0.427822	-0.741883
1386855_at	---	-1.45015	4.26539	-4.33355	0.0010458	0.427822	-0.760936
1373530_at	Ccne1	-1.33055	4.72437	-4.3321	0.00104842	0.427822	-0.762796
1376451_at	Krit1	1.29796	8.05848	4.32614	0.00105927	0.427822	-0.770462
1397440_at	---	1.32398	3.52987	4.30851	0.00109207	0.435011	-0.793186
1381144_at	Impad1	1.59359	5.96931	4.29062	0.00112643	0.435011	-0.816293
1383585_s_at	---	1.23924	10.9817	4.2874	0.00113272	0.435011	-0.820453
1376602_a_at	Fbxo22	1.34593	8.54228	4.28725	0.00113302	0.435011	-0.82065
1392778_at	LOC100910594	1.2462	10.8884	4.27427	0.00115881	0.439486	-0.837458
1395655_at	---	1.72194	5.90725	4.26519	0.00117722	0.441089	-0.849238
1382083_at	Coch	2.89781	4.93763	4.25183	0.00120485	0.445207	-0.866589
1388468_at	Cdc42se1	-1.24615	5.69453	-4.24087	0.00122801	0.445207	-0.880839
1383144_at	Trnt1	1.23968	7.76165	4.2394	0.00123116	0.445207	-0.882755
1376193_at	---	1.42006	5.47226	4.23181	0.00124752	0.445937	-0.892641
1390162_at	Iqcb1	1.30587	4.13012	4.21846	0.00127684	0.451234	-0.910055
1377950_at	RGD1309362	1.83748	4.66544	4.21065	0.00129434	0.452279	-0.920263
1381350_at	---	1.43456	9.53158	4.19492	0.00133033	0.457148	-0.940845
1377619_at	LOC688637	1.27032	5.43038	4.1852	0.00135309	0.457148	-0.953582
1381162_at	---	1.35315	5.18373	4.18098	0.00136309	0.457148	-0.959116
1395537_at	RGD1309228	-1.22193	3.66275	-4.17305	0.0013821	0.457148	-0.969522
1384320_at	Bai3	1.19005	10.224	4.16996	0.00138958	0.457148	-0.973584
1388286_a_at	Cdc34	-1.39425	7.34103	-4.16713	0.00139648	0.457148	-0.977306
1392002_at	Pcdhb22	1.16029	2.71957	4.15135	0.00143553	0.461756	-0.998056
1390237_at	Timm8a1	1.37191	8.67522	4.1397	0.00146511	0.461756	-1.01341
1380447_a_at	Mrps18c	1.39872	7.79687	4.13791	0.00146971	0.461756	-1.01578
1376749_at	Ogn	2.98708	4.51661	4.13782	0.00146995	0.461756	-1.0159
1384200_at	Smchd1	1.46737	8.12979	4.10993	0.00154358	0.463777	-1.05275
